# Supplementary material for: Emerging framework for attack detection in cyber-physical systems using heuristic-based optimization algorithm
Source: PeerJ Comput Sci. 2023 Dec 6;9:e1596. doi: 10.7717/peerj-cs.1596 (PMC10773567; doi:10.7717/peerj-cs.1596)
Supplement: Supplemental Information 5 [file peerj-cs-09-1596-s005.md]

# Cyber-Security-Scripts
Scripts that may be able to detect and counter malicious python scripts.
